# Supplementary material for: A PTPRO-Related Five-Gene Blood Transcriptional Signature with Diagnostic Potential for Tuberculosis
Source: Biomedicines. 2026 Apr 30;14(5):1021. doi: 10.3390/biomedicines14051021 (PMC13203672; doi:10.3390/biomedicines14051021)
Supplement: Supplementary file 1 [file biomedicines-14-01021-s001.zip]

Archive with 1 entries (1 files):
- biomedicines-4247340-supplementary.pdf
